# Supplementary material for: Synthesis, Structural Versatility, Magnetic Properties, and I− Adsorption in a Series of Cobalt(II) Metal–Organic Frameworks with a Charge-Neutral Aliphatic (O,O)-Donor Bridge
Source: Nanomaterials (Basel). 2023 Oct 16;13(20):2773. doi: 10.3390/nano13202773 (PMC10609582; doi:10.3390/nano13202773)
Supplement: Supplementary file 1 [file nanomaterials-13-02773-s001.zip]

Archive with 1 entries (1 files):
- nanomaterials-2653490-supplementary.pdf
